# Supplementary material for: Metastasis and basement membrane-related signature enhances hepatocellular carcinoma prognosis and diagnosis by integrating single-cell RNA sequencing analysis and immune microenvironment assessment
Source: J Transl Med. 2024 Jul 31;22:711. doi: 10.1186/s12967-024-05493-0 (PMC11293133; doi:10.1186/s12967-024-05493-0)
Supplement: Supplementary file 2 — Supplementary Material 2: Fig. S2. (A-L) Kaplan-Meier curves for each prognostic gene [file 12967_2024_5493_MOESM2_ESM.xlsx]

## Sheet: Sheet1
Table S1.Risk coefficients for each gene
Gene	Full name	coef	HR	p-value
CD151	CD151 Molecule (Raph Blood Group)	0.9724	2.6444(0.8143-8.5878)	0.1056
MMP1	Matrix Metallopeptidase 1	0.7548	2.1273(1.4593-3.101)	8.65e-05
ADAM9	ADAM Metallopeptidase Domain 9	0.6254	1.8689(0.8144-4.2891)	0.1401
UNC5B	Unc-5 Netrin Receptor B	0.556	1.7437(0.9797-3.1036)	0.0587
ITGAV	Integrin Subunit Alpha V	0.4213	1.5239(0.6288-3.6934)	0.351
ITGB5	Integrin Subunit Beta 5	0.3003	1.3503(0.2864-6.3655)	0.7042
MMP14	Matrix Metallopeptidase 14	0.1482	1.1597(0.479-2.8076)	0.7426
ROBO1	Roundabout Guidance Receptor 1	0.1291	1.1379(0.7701-1.6811)	0.5167
ITGA2	Integrin Subunit Alpha 2	-0.1902	0.8268(0.4927-1.3873)	0.4713
ITGAM	Integrin Subunit Alpha M	-0.2984	0.742(0.4263-1.2916)	0.2914
ITGA5	Integrin Subunit Alpha 5	-0.3605	0.6974(0.2362-2.059)	0.5141
ITGA3	Integrin Subunit Alpha 3	-0.7239	0.4849(0.277-0.8489)	0.0113
