# Supplementary material for: Metastasis and basement membrane-related signature enhances hepatocellular carcinoma prognosis and diagnosis by integrating single-cell RNA sequencing analysis and immune microenvironment assessment
Source: J Transl Med. 2024 Jul 31;22:711. doi: 10.1186/s12967-024-05493-0 (PMC11293133; doi:10.1186/s12967-024-05493-0)
Supplement: Supplementary file 3 — Supplementary Material 3: Fig. S3. Heatmap for immune responses based on TIMER, CIBERSORT-ABS, QUANTISEQ, and MCP_counter in the high- and low- risk groups [file 12967_2024_5493_MOESM3_ESM.xlsx]

## Sheet: Sheet1
Table S2. enrichment pathways
KEGG	GO	GSEA	GSEA
		high-risk	low-risk
PI3K-Akt signaling pathway (Hsa04151)	extracellular matrix organization	endocytosis	fatty acid metabolism
proteoglycans in cancer (Hsa05205)	extracellular structural constructs	ubiquitin mediated proteolysis	drug metabolism cytochrome p450
focal adhesion (Hsa04510)	collagen-associated extracellular matrix	oocyte meiosis	valine leucine and isoleucine degradation
ECM receptor interaction (Hsa04512)	cell fronts	neurotrophic signaling pathway	primary bile acid biosynthesis
protein digestion and absorption (Hsa04974)	structural components of the extracellular matrix	vibrio cholerae infection	retinol metabolism
	structural components of the extracellular matrix	vasopressin regulated water reabsorption	butanoate metabolism
